# Supplementary material for: Engineering Rare Earth-Assisted Cobalt Oxide Gels Toward Superior Energy Storage in Asymmetric Supercapacitors
Source: Gels. 2025 Oct 29;11(11):867. doi: 10.3390/gels11110867 (PMC12651972; doi:10.3390/gels11110867)
Supplement: Supplementary file 1 [file gels-11-00867-s001.zip]

Archive with 1 entries (1 files):
- gels-3921115-supplementary.pdf
